# Supplementary material for: Coccomyxa antarctica sp. nov. from the Antarctic lichen Usnea aurantiacoatra
Source: PhytoKeys. 2018 May 16;(98):107–15. doi: 10.3897/phytokeys.98.25360 (PMC5966503; doi:10.3897/phytokeys.98.25360)
Supplement: XML Treatment for Coccomyxa antarctica [file phytokeys.98.25360-treatment1.xml]

<!DOCTYPE tp:taxon-treatment
  PUBLIC "-//TaxonX//DTD Taxonomic Treatment Publishing DTD v0 20100105//EN" "tax-treatment-NSO.dtd">
<tp:taxon-treatment xmlns:tp="http://www.plazi.org/taxpub"><tp:treatment-meta><kwd-group><label>Taxon classification</label><kwd><named-content xmlns:xlink="http://www.w3.org/1999/xlink" content-type="kingdom">Plantae</named-content></kwd><kwd><named-content xmlns:xlink="http://www.w3.org/1999/xlink" content-type="order">Bivalvulida</named-content></kwd><kwd><named-content xmlns:xlink="http://www.w3.org/1999/xlink" content-type="family">Myxidiidae</named-content></kwd></kwd-group><mixed-citation publication-type="journal"><person-group><name><surname>Cao</surname><given-names>Shunan</given-names></name><name><surname>Zhang</surname><given-names>Fang</given-names></name><name><surname>Zheng</surname><given-names>Hongyuan</given-names></name><name><surname>Liu</surname><given-names>Chuanpeng</given-names></name><name><surname>Peng</surname><given-names>Fang</given-names></name><name><surname>Zhou</surname><given-names>Qiming</given-names></name></person-group><article-title>
          <italic><tp:taxon-name><tp:taxon-name-part taxon-name-part-type="genus" reg="Coccomyxa">Coccomyxa</tp:taxon-name-part> <tp:taxon-name-part taxon-name-part-type="species" reg="antarctica">antarctica</tp:taxon-name-part></tp:taxon-name></italic> sp. nov. from the Antarctic lichen <italic><tp:taxon-name><tp:taxon-name-part taxon-name-part-type="genus" reg="Usnea">Usnea</tp:taxon-name-part> <tp:taxon-name-part taxon-name-part-type="species" reg="aurantiacoatra">aurantiacoatra</tp:taxon-name-part></tp:taxon-name></italic></article-title><source>PhytoKeys</source><day>16</day><month>5</month><year>2018</year><volume>2018</volume><issue>98</issue><fpage>107</fpage><lpage>115</lpage><pub-id pub-id-type="doi">10.3897/phytokeys.98.25360</pub-id></mixed-citation></tp:treatment-meta><tp:nomenclature><tp:taxon-name>
            <tp:taxon-name-part taxon-name-part-type="genus" reg="Coccomyxa">Coccomyxa</tp:taxon-name-part>
            <tp:taxon-name-part taxon-name-part-type="species" reg="antarctica">antarctica</tp:taxon-name-part>
          </tp:taxon-name><tp:taxon-authority>Shunan Cao &amp; Qiming Zhou</tp:taxon-authority><tp:taxon-status xmlns:xlink="http://www.w3.org/1999/xlink" xlink:type="simple">sp. nov.</tp:taxon-status><xref ref-type="fig" rid="F1">Figures 1</xref><xref ref-type="fig" rid="F2">, 2</xref></tp:nomenclature><tp:treatment-sec sec-type="Holotype" id="SECID0ETZAE"><title>Holotype.</title><p>Preparation FACHB-2140, Freshwater <tp:taxon-name><tp:taxon-name-part taxon-name-part-type="above-genus">Algae</tp:taxon-name-part></tp:taxon-name> Culture Collection, the Institute of Hydrobiology (FACHB-Collection) represented here by Figure <xref ref-type="fig" rid="F1">1d</xref>.</p><!--PageBreak--></tp:treatment-sec><tp:treatment-sec sec-type="type locality" id="SECID0ED1AE"><title>Type locality.</title><p>Antarctic, Fildes Peninsula, on stone (<named-content xmlns:xlink="http://www.w3.org/1999/xlink" content-type="dwc:verbatimCoordinates" xlink:type="simple"><named-content content-type="geo-json" specific-use="{&#34;type&#34;:&#34;Point&#34;,&#34;coordinates&#34;:[-58.928333,-62.211667]}" id="NCID0EM1AE" xlink:type="simple">62°12.70'S, 58°55.70'W</named-content></named-content>), 44 m a.s.l., Isolated from the Antarctic lichen <italic><tp:taxon-name><tp:taxon-name-part taxon-name-part-type="genus" reg="Usnea">Usnea</tp:taxon-name-part> <tp:taxon-name-part taxon-name-part-type="species" reg="aurantiacoatra">aurantiacoatra</tp:taxon-name-part></tp:taxon-name></italic> (d-B1, BIRDS ID: 2131C0001ASBM100063) on 5<sup>th</sup> May 2014.</p></tp:treatment-sec><tp:treatment-sec sec-type="diagnosis" id="SECID0E51AE"><title>Diagnosis.</title><p>The vegetative cells are ovoid to ellipsoidal, asymmetrical, 4–7 µm wide and 8–12 µm long; some cells were sub-sphaeroidal in BBM medium, without mucilaginous sheath. Cell wall smooth, double in ultrastructures. Protoplast with single central cell nucleus, filled with lipid droplets. Chloroplast parietal, with starch granules in interthylacoidal spaces, without pyrenoid. Reproductive cells were not observed. It looks morphologically similar to other <italic><tp:taxon-name><tp:taxon-name-part taxon-name-part-type="genus" reg="Coccomyxa">Coccomyxa</tp:taxon-name-part></tp:taxon-name></italic> species but differs from other species of <italic><tp:taxon-name><tp:taxon-name-part taxon-name-part-type="genus" reg="Coccomyxa">Coccomyxa</tp:taxon-name-part></tp:taxon-name></italic> in ITS rDNA (Table <xref ref-type="table" rid="T1">1</xref> &amp; Figure <xref ref-type="fig" rid="F3">3a</xref>) and SSU rDNA (Table <xref ref-type="table" rid="T1">1</xref>, Figure <xref ref-type="fig" rid="F3">3b</xref>).</p><fig id="F3" position="float" orientation="portrait"><label>Figure 3.</label><caption><p>The NJ tree based on ITS rDNA (<bold>a</bold>) and SSU rDNA (<bold>b</bold>) sequences phylogenetic analyses. The sequences obtained by the authors were exhibited in bold font. The clades referred to <xref ref-type="bibr" rid="B11">Malavasi et al. (2016)</xref>.</p></caption><graphic xmlns:xlink="http://www.w3.org/1999/xlink" xlink:href="phytokeys-98-107-g003.jpg" position="float" orientation="portrait" xlink:type="simple" id="oo_203534.jpg"/></fig></tp:treatment-sec><tp:treatment-sec sec-type="habitat" id="SECID0EX3AE"><title>Habitat.</title><p>Epiphytic green alga, living with lichen <italic><tp:taxon-name><tp:taxon-name-part taxon-name-part-type="genus" reg="Usnea">Usnea</tp:taxon-name-part> <tp:taxon-name-part taxon-name-part-type="species" reg="aurantiacoatra">aurantiacoatra</tp:taxon-name-part></tp:taxon-name></italic> in harsh environments (Antarctic).</p></tp:treatment-sec><tp:treatment-sec><!--Section generated to contain objects referenced in tp:taxon-treatment.--><fig id="F1" position="float" orientation="portrait"><label>Figure 1.</label><caption><p>Morphology of <italic><tp:taxon-name><tp:taxon-name-part taxon-name-part-type="genus" reg="Coccomyxa">Coccomyxa</tp:taxon-name-part> <tp:taxon-name-part taxon-name-part-type="species" reg="antarctica">antarctica</tp:taxon-name-part></tp:taxon-name></italic> Shunan Cao &amp; Qiming Zhou, sp. nov. <bold>a–d</bold> cultured in BBM medium; e-f cultured in PDA medium. Scale bars: 10 μm.</p></caption><graphic xmlns:xlink="http://www.w3.org/1999/xlink" xlink:href="phytokeys-98-107-g001.jpg" position="float" orientation="portrait" xlink:type="simple" id="oo_203532.jpg"/></fig><fig id="F2" position="float" orientation="portrait"><label>Figure 2.</label><caption><p>Ultrastructure of <italic><tp:taxon-name><tp:taxon-name-part taxon-name-part-type="genus" reg="Coccomyxa">Coccomyxa</tp:taxon-name-part> <tp:taxon-name-part taxon-name-part-type="species" reg="antarctica">antarctica</tp:taxon-name-part></tp:taxon-name></italic> Shunan Cao &amp; Qiming Zhou, sp. nov. <bold>a–c</bold> cultured in BBM medium; d-f cultured in PDA medium. <bold>a, b</bold> mature autosporangium <bold>c, d</bold> Cup-shaped chloroplast <bold>e, f</bold> vegetative cell. Key: Ch: chloroplast; Cw: cell wall; Mit: mitochondria; N: nucleus; S: starch granules; Th: thylakoids. Scale bars: 0.5 μm(<bold>a, d</bold>); 0.2 μm (<bold>b, c, e, f</bold>).</p></caption><graphic xmlns:xlink="http://www.w3.org/1999/xlink" xlink:href="phytokeys-98-107-g002.jpg" position="float" orientation="portrait" xlink:type="simple" id="oo_203533.jpg"/></fig><table-wrap id="T1" position="float" orientation="portrait"><label>Table 1.</label><caption><p>Sequences used in the present study.</p></caption><table id="TID0EYEAC" rules="all"><tbody><tr><th rowspan="2" colspan="1">Species</th><th rowspan="2" colspan="1">Collection No.</th><th rowspan="1" colspan="2">GenBank No.</th></tr><tr><th rowspan="1" colspan="1">ITS rDNA</th><th rowspan="1" colspan="1">SSU rDNA</th></tr><tr><td rowspan="1" colspan="1">Clade B*<italic><tp:taxon-name><tp:taxon-name-part taxon-name-part-type="genus" reg="Coccomyxa">Coccomyxa</tp:taxon-name-part></tp:taxon-name></italic> sp.</td><td rowspan="1" colspan="1">GA5a</td><td rowspan="1" colspan="1"><ext-link xmlns:xlink="http://www.w3.org/1999/xlink" ext-link-type="gen" xlink:href="AB917140" xlink:type="simple">AB917140</ext-link></td><td rowspan="1" colspan="1"><ext-link xmlns:xlink="http://www.w3.org/1999/xlink" ext-link-type="gen" xlink:href="AB917140" xlink:type="simple">AB917140</ext-link></td></tr><tr><td rowspan="1" colspan="1">Clade C* <italic><tp:taxon-name><tp:taxon-name-part taxon-name-part-type="genus" reg="Chlorella">Chlorella</tp:taxon-name-part> <tp:taxon-name-part taxon-name-part-type="species" reg="saccharophila">saccharophila</tp:taxon-name-part></tp:taxon-name></italic></td><td rowspan="1" colspan="1">CCAP 211/60</td><td rowspan="1" colspan="1"/><td rowspan="1" colspan="1"><ext-link xmlns:xlink="http://www.w3.org/1999/xlink" ext-link-type="gen" xlink:href="FR865679" xlink:type="simple">FR865679</ext-link></td></tr><tr><td rowspan="2" colspan="1">Clade D* <italic><tp:taxon-name><tp:taxon-name-part taxon-name-part-type="genus" reg="Coccomyxa">Coccomyxa</tp:taxon-name-part></tp:taxon-name></italic> sp.</td><td rowspan="1" colspan="1">CCAP 216/24</td><td rowspan="1" colspan="1"><ext-link xmlns:xlink="http://www.w3.org/1999/xlink" ext-link-type="gen" xlink:href="FN298927" xlink:type="simple">FN298927</ext-link></td><td rowspan="1" colspan="1"><ext-link xmlns:xlink="http://www.w3.org/1999/xlink" ext-link-type="gen" xlink:href="FN298927" xlink:type="simple">FN298927</ext-link></td></tr><tr><td rowspan="1" colspan="1">CCAP 812/2A</td><td rowspan="1" colspan="1"><ext-link xmlns:xlink="http://www.w3.org/1999/xlink" ext-link-type="gen" xlink:href="HG972992" xlink:type="simple">HG972992</ext-link></td><td rowspan="1" colspan="1"><ext-link xmlns:xlink="http://www.w3.org/1999/xlink" ext-link-type="gen" xlink:href="HG972992" xlink:type="simple">HG972992</ext-link></td></tr><tr><td rowspan="1" colspan="1">Clade E* <italic><tp:taxon-name><tp:taxon-name-part taxon-name-part-type="genus" reg="Coccomyxa">Coccomyxa</tp:taxon-name-part></tp:taxon-name></italic> sp.</td><td rowspan="1" colspan="1">IB-GF-12</td><td rowspan="1" colspan="1"/><td rowspan="1" colspan="1"><ext-link xmlns:xlink="http://www.w3.org/1999/xlink" ext-link-type="gen" xlink:href="KM020052" xlink:type="simple">KM020052</ext-link></td></tr><tr><td rowspan="1" colspan="1">Clade E* <italic><tp:taxon-name><tp:taxon-name-part taxon-name-part-type="genus" reg="Coccomyxa">Coccomyxa</tp:taxon-name-part> <tp:taxon-name-part taxon-name-part-type="species" reg="subellipsoidea">subellipsoidea</tp:taxon-name-part></tp:taxon-name></italic></td><td rowspan="1" colspan="1">CCAP 812/3</td><td rowspan="1" colspan="1"><ext-link xmlns:xlink="http://www.w3.org/1999/xlink" ext-link-type="gen" xlink:href="HG972972" xlink:type="simple">HG972972</ext-link></td><td rowspan="1" colspan="1"><ext-link xmlns:xlink="http://www.w3.org/1999/xlink" ext-link-type="gen" xlink:href="HG972972" xlink:type="simple">HG972972</ext-link></td></tr><tr><td rowspan="1" colspan="1">Clade H* <italic><tp:taxon-name><tp:taxon-name-part taxon-name-part-type="genus" reg="Coccomyxa">Coccomyxa</tp:taxon-name-part></tp:taxon-name></italic> sp.</td><td rowspan="1" colspan="1">KN-2011-U5</td><td rowspan="1" colspan="1"><ext-link xmlns:xlink="http://www.w3.org/1999/xlink" ext-link-type="gen" xlink:href="HE586557" xlink:type="simple">HE586557</ext-link></td><td rowspan="1" colspan="1"/></tr><tr><td rowspan="2" colspan="1">Clade I* <italic><tp:taxon-name><tp:taxon-name-part taxon-name-part-type="genus" reg="Coccomyxa">Coccomyxa</tp:taxon-name-part></tp:taxon-name></italic> sp.</td><td rowspan="1" colspan="1">KN-2011-T3</td><td rowspan="1" colspan="1"><ext-link xmlns:xlink="http://www.w3.org/1999/xlink" ext-link-type="gen" xlink:href="HE586515" xlink:type="simple">HE586515</ext-link></td><td rowspan="1" colspan="1"><ext-link xmlns:xlink="http://www.w3.org/1999/xlink" ext-link-type="gen" xlink:href="HE586515" xlink:type="simple">HE586515</ext-link></td></tr><tr><td rowspan="1" colspan="1">KN-2011-T1</td><td rowspan="1" colspan="1"><ext-link xmlns:xlink="http://www.w3.org/1999/xlink" ext-link-type="gen" xlink:href="HE586550" xlink:type="simple">HE586550</ext-link></td><td rowspan="1" colspan="1"/></tr><tr><td rowspan="1" colspan="1">Clade J* <italic><tp:taxon-name><tp:taxon-name-part taxon-name-part-type="genus" reg="Pseudococcomyxa">Pseudococcomyxa</tp:taxon-name-part> <tp:taxon-name-part taxon-name-part-type="species" reg="simplex">simplex</tp:taxon-name-part></tp:taxon-name></italic></td><td rowspan="1" colspan="1">CAUP H 103</td><td rowspan="1" colspan="1"/><td rowspan="1" colspan="1"><ext-link xmlns:xlink="http://www.w3.org/1999/xlink" ext-link-type="gen" xlink:href="HE586505" xlink:type="simple">HE586505</ext-link></td></tr><tr><td rowspan="1" colspan="1">Clade K* <italic><tp:taxon-name><tp:taxon-name-part taxon-name-part-type="genus" reg="Coccomyxa">Coccomyxa</tp:taxon-name-part></tp:taxon-name></italic> sp.</td><td rowspan="1" colspan="1">KN-2011-C4</td><td rowspan="1" colspan="1"><ext-link xmlns:xlink="http://www.w3.org/1999/xlink" ext-link-type="gen" xlink:href="HE586508" xlink:type="simple">HE586508</ext-link></td><td rowspan="1" colspan="1"><ext-link xmlns:xlink="http://www.w3.org/1999/xlink" ext-link-type="gen" xlink:href="HE586508" xlink:type="simple">HE586508</ext-link></td></tr><tr><td rowspan="1" colspan="1">Clade L* <italic><tp:taxon-name><tp:taxon-name-part taxon-name-part-type="genus" reg="Monodus">Monodus</tp:taxon-name-part></tp:taxon-name></italic> sp.</td><td rowspan="1" colspan="1">UTEX B SNO83</td><td rowspan="1" colspan="1"/><td rowspan="1" colspan="1"><ext-link xmlns:xlink="http://www.w3.org/1999/xlink" ext-link-type="gen" xlink:href="HE586506" xlink:type="simple">HE586506</ext-link></td></tr><tr><td rowspan="1" colspan="1">Clade M* <italic><tp:taxon-name><tp:taxon-name-part taxon-name-part-type="genus" reg="Monodus">Monodus</tp:taxon-name-part></tp:taxon-name></italic> sp.</td><td rowspan="1" colspan="1">CR2-4</td><td rowspan="1" colspan="1"><ext-link xmlns:xlink="http://www.w3.org/1999/xlink" ext-link-type="gen" xlink:href="HE586519" xlink:type="simple">HE586519</ext-link></td><td rowspan="1" colspan="1"><ext-link xmlns:xlink="http://www.w3.org/1999/xlink" ext-link-type="gen" xlink:href="HE586519" xlink:type="simple">HE586519</ext-link></td></tr><tr><td rowspan="2" colspan="1">Clade N* <italic><tp:taxon-name><tp:taxon-name-part taxon-name-part-type="genus" reg="Coccomyxa">Coccomyxa</tp:taxon-name-part> <tp:taxon-name-part taxon-name-part-type="species" reg="viridis">viridis</tp:taxon-name-part></tp:taxon-name></italic> 3</td><td rowspan="1" colspan="1">CAUP H5103</td><td rowspan="1" colspan="1"><ext-link xmlns:xlink="http://www.w3.org/1999/xlink" ext-link-type="gen" xlink:href="HG973007" xlink:type="simple">HG973007</ext-link></td><td rowspan="1" colspan="1"><ext-link xmlns:xlink="http://www.w3.org/1999/xlink" ext-link-type="gen" xlink:href="HG973007" xlink:type="simple">HG973007</ext-link></td></tr><tr><td rowspan="1" colspan="1">SAG 2040</td><td rowspan="1" colspan="1"><ext-link xmlns:xlink="http://www.w3.org/1999/xlink" ext-link-type="gen" xlink:href="HG973004" xlink:type="simple">HG973004</ext-link></td><td rowspan="1" colspan="1"><ext-link xmlns:xlink="http://www.w3.org/1999/xlink" ext-link-type="gen" xlink:href="HG973004" xlink:type="simple">HG973004</ext-link></td></tr><tr><td rowspan="1" colspan="1">
                  <italic><tp:taxon-name><tp:taxon-name-part taxon-name-part-type="genus" reg="Coccomyxa">Coccomyxa</tp:taxon-name-part> <tp:taxon-name-part taxon-name-part-type="species" reg="actinabiotis">actinabiotis</tp:taxon-name-part></tp:taxon-name></italic>
                </td><td rowspan="1" colspan="1">216-25</td><td rowspan="1" colspan="1"><ext-link xmlns:xlink="http://www.w3.org/1999/xlink" ext-link-type="gen" xlink:href="FR850476" xlink:type="simple">FR850476</ext-link></td><td rowspan="1" colspan="1"><ext-link xmlns:xlink="http://www.w3.org/1999/xlink" ext-link-type="gen" xlink:href="FR850476" xlink:type="simple">FR850476</ext-link></td></tr><tr><td rowspan="1" colspan="1">
                  <italic><tp:taxon-name><tp:taxon-name-part taxon-name-part-type="genus" reg="Coccomyxa">Coccomyxa</tp:taxon-name-part> <tp:taxon-name-part taxon-name-part-type="species" reg="actinabiotis">actinabiotis</tp:taxon-name-part></tp:taxon-name></italic>
                </td><td rowspan="1" colspan="1">KN-2011-T4</td><td rowspan="1" colspan="1"><ext-link xmlns:xlink="http://www.w3.org/1999/xlink" ext-link-type="gen" xlink:href="HE586516" xlink:type="simple">HE586516</ext-link></td><td rowspan="1" colspan="1"><ext-link xmlns:xlink="http://www.w3.org/1999/xlink" ext-link-type="gen" xlink:href="HE586516" xlink:type="simple">HE586516</ext-link></td></tr><tr><td rowspan="1" colspan="1">
                  <bold><italic><tp:taxon-name><tp:taxon-name-part taxon-name-part-type="genus" reg="Coccomyxa">Coccomyxa</tp:taxon-name-part> <tp:taxon-name-part taxon-name-part-type="species" reg="antarctica">antarctica</tp:taxon-name-part></tp:taxon-name></italic></bold>
                </td><td rowspan="1" colspan="1">
                  <bold>Ua6 (FACHB-2140)</bold>
                </td><td rowspan="1" colspan="1">
                  <bold><ext-link xmlns:xlink="http://www.w3.org/1999/xlink" ext-link-type="gen" xlink:href="MF465900" xlink:type="simple">MF465900</ext-link></bold>
                </td><td rowspan="1" colspan="1">
                  <bold><ext-link xmlns:xlink="http://www.w3.org/1999/xlink" ext-link-type="gen" xlink:href="MF465900" xlink:type="simple">MF465900</ext-link></bold>
                </td></tr><tr><td rowspan="1" colspan="1">
                  <italic><tp:taxon-name><tp:taxon-name-part taxon-name-part-type="genus" reg="Coccomyxa">Coccomyxa</tp:taxon-name-part> <tp:taxon-name-part taxon-name-part-type="species" reg="avernensis">avernensis</tp:taxon-name-part></tp:taxon-name></italic>
                </td><td rowspan="1" colspan="1">SAG 216-1</td><td rowspan="1" colspan="1"/><td rowspan="1" colspan="1"><ext-link xmlns:xlink="http://www.w3.org/1999/xlink" ext-link-type="gen" xlink:href="HG972999" xlink:type="simple">HG972999</ext-link></td></tr><tr><td rowspan="1" colspan="1">
                  <italic><tp:taxon-name><tp:taxon-name-part taxon-name-part-type="genus" reg="Coccomyxa">Coccomyxa</tp:taxon-name-part> <tp:taxon-name-part taxon-name-part-type="species" reg="avernensis">avernensis</tp:taxon-name-part></tp:taxon-name></italic>
                </td><td rowspan="1" colspan="1">Wien C19</td><td rowspan="1" colspan="1"><ext-link xmlns:xlink="http://www.w3.org/1999/xlink" ext-link-type="gen" xlink:href="HG973000" xlink:type="simple">HG973000</ext-link></td><td rowspan="1" colspan="1"><ext-link xmlns:xlink="http://www.w3.org/1999/xlink" ext-link-type="gen" xlink:href="HG973000" xlink:type="simple">HG973000</ext-link></td></tr><tr><td rowspan="1" colspan="1">
                  <italic><tp:taxon-name><tp:taxon-name-part taxon-name-part-type="genus" reg="Coccomyxa">Coccomyxa</tp:taxon-name-part> <tp:taxon-name-part taxon-name-part-type="species" reg="dispar">dispar</tp:taxon-name-part></tp:taxon-name></italic>
                </td><td rowspan="1" colspan="1">SAG 49.84</td><td rowspan="1" colspan="1"><ext-link xmlns:xlink="http://www.w3.org/1999/xlink" ext-link-type="gen" xlink:href="HG972998" xlink:type="simple">HG972998</ext-link></td><td rowspan="1" colspan="1"><ext-link xmlns:xlink="http://www.w3.org/1999/xlink" ext-link-type="gen" xlink:href="HG972998" xlink:type="simple">HG972998</ext-link></td></tr><tr><td rowspan="2" colspan="1">
                  <italic><tp:taxon-name><tp:taxon-name-part taxon-name-part-type="genus" reg="Coccomyxa">Coccomyxa</tp:taxon-name-part> <tp:taxon-name-part taxon-name-part-type="species" reg="elongata">elongata</tp:taxon-name-part></tp:taxon-name></italic>
                </td><td rowspan="1" colspan="1">CAUP H5107</td><td rowspan="1" colspan="1"><ext-link xmlns:xlink="http://www.w3.org/1999/xlink" ext-link-type="gen" xlink:href="HG972981" xlink:type="simple">HG972981</ext-link></td><td rowspan="1" colspan="1"><ext-link xmlns:xlink="http://www.w3.org/1999/xlink" ext-link-type="gen" xlink:href="HG972981" xlink:type="simple">HG972981</ext-link></td></tr><tr><td rowspan="1" colspan="1">SAG 216-3b</td><td rowspan="1" colspan="1"><ext-link xmlns:xlink="http://www.w3.org/1999/xlink" ext-link-type="gen" xlink:href="HG972980" xlink:type="simple">HG972980</ext-link></td><td rowspan="1" colspan="1"><ext-link xmlns:xlink="http://www.w3.org/1999/xlink" ext-link-type="gen" xlink:href="HG972980" xlink:type="simple">HG972980</ext-link></td></tr><tr><td rowspan="2" colspan="1">
                  <italic><tp:taxon-name><tp:taxon-name-part taxon-name-part-type="genus" reg="Coccomyxa">Coccomyxa</tp:taxon-name-part> <tp:taxon-name-part taxon-name-part-type="species" reg="galuniae">galuniae</tp:taxon-name-part></tp:taxon-name></italic>
                </td><td rowspan="1" colspan="1">CCAP 211/97</td><td rowspan="1" colspan="1"><ext-link xmlns:xlink="http://www.w3.org/1999/xlink" ext-link-type="gen" xlink:href="FN298928" xlink:type="simple">FN298928</ext-link></td><td rowspan="1" colspan="1"><ext-link xmlns:xlink="http://www.w3.org/1999/xlink" ext-link-type="gen" xlink:href="FN298928" xlink:type="simple">FN298928</ext-link></td></tr><tr><td rowspan="1" colspan="1">SAG 2253</td><td rowspan="1" colspan="1"><ext-link xmlns:xlink="http://www.w3.org/1999/xlink" ext-link-type="gen" xlink:href="HG972996" xlink:type="simple">HG972996</ext-link></td><td rowspan="1" colspan="1"><ext-link xmlns:xlink="http://www.w3.org/1999/xlink" ext-link-type="gen" xlink:href="HG972996" xlink:type="simple">HG972996</ext-link></td></tr><tr><td rowspan="1" colspan="1">
                  <italic><tp:taxon-name><tp:taxon-name-part taxon-name-part-type="genus" reg="Coccomyxa">Coccomyxa</tp:taxon-name-part> <tp:taxon-name-part taxon-name-part-type="species" reg="melkonianii">melkonianii</tp:taxon-name-part></tp:taxon-name></italic>
                </td><td rowspan="1" colspan="1">SCCA048</td><td rowspan="1" colspan="1"><ext-link xmlns:xlink="http://www.w3.org/1999/xlink" ext-link-type="gen" xlink:href="KU696488" xlink:type="simple">KU696488</ext-link></td><td rowspan="1" colspan="1"><ext-link xmlns:xlink="http://www.w3.org/1999/xlink" ext-link-type="gen" xlink:href="KU696488" xlink:type="simple">KU696488</ext-link></td></tr><tr><td rowspan="1" colspan="1">
                  <italic><tp:taxon-name><tp:taxon-name-part taxon-name-part-type="genus" reg="Coccomyxa">Coccomyxa</tp:taxon-name-part> <tp:taxon-name-part taxon-name-part-type="species" reg="onubensis">onubensis</tp:taxon-name-part></tp:taxon-name></italic>
                </td><td rowspan="1" colspan="1">ACCV1</td><td rowspan="1" colspan="1"><ext-link xmlns:xlink="http://www.w3.org/1999/xlink" ext-link-type="gen" xlink:href="HE617183" xlink:type="simple">HE617183</ext-link></td><td rowspan="1" colspan="1"><ext-link xmlns:xlink="http://www.w3.org/1999/xlink" ext-link-type="gen" xlink:href="HE617183" xlink:type="simple">HE617183</ext-link></td></tr><tr><td rowspan="2" colspan="1">
                  <italic><tp:taxon-name><tp:taxon-name-part taxon-name-part-type="genus" reg="Coccomyxa">Coccomyxa</tp:taxon-name-part> <tp:taxon-name-part taxon-name-part-type="species" reg="polymorpha">polymorpha</tp:taxon-name-part></tp:taxon-name></italic>
                </td><td rowspan="1" colspan="1">CAUP H5101</td><td rowspan="1" colspan="1"><ext-link xmlns:xlink="http://www.w3.org/1999/xlink" ext-link-type="gen" xlink:href="HG972979" xlink:type="simple">HG972979</ext-link></td><td rowspan="1" colspan="1"><ext-link xmlns:xlink="http://www.w3.org/1999/xlink" ext-link-type="gen" xlink:href="HG972979" xlink:type="simple">HG972979</ext-link></td></tr><tr><td rowspan="1" colspan="1">KN-2011-T2</td><td rowspan="1" colspan="1"><ext-link xmlns:xlink="http://www.w3.org/1999/xlink" ext-link-type="gen" xlink:href="HE586514" xlink:type="simple">HE586514</ext-link></td><td rowspan="1" colspan="1"><ext-link xmlns:xlink="http://www.w3.org/1999/xlink" ext-link-type="gen" xlink:href="HE586514" xlink:type="simple">HE586514</ext-link></td></tr><tr><td rowspan="2" colspan="1">
                  <italic><tp:taxon-name><tp:taxon-name-part taxon-name-part-type="genus" reg="Coccomyxa">Coccomyxa</tp:taxon-name-part> <tp:taxon-name-part taxon-name-part-type="species" reg="simplex">simplex</tp:taxon-name-part></tp:taxon-name></italic>
                </td><td rowspan="1" colspan="1">CAUP H 102</td><td rowspan="1" colspan="1"><ext-link xmlns:xlink="http://www.w3.org/1999/xlink" ext-link-type="gen" xlink:href="HE586504" xlink:type="simple">HE586504</ext-link></td><td rowspan="1" colspan="1"><ext-link xmlns:xlink="http://www.w3.org/1999/xlink" ext-link-type="gen" xlink:href="HE586504" xlink:type="simple">HE586504</ext-link></td></tr><tr><td rowspan="1" colspan="1">SAG 216-2</td><td rowspan="1" colspan="1"><ext-link xmlns:xlink="http://www.w3.org/1999/xlink" ext-link-type="gen" xlink:href="HG972989" xlink:type="simple">HG972989</ext-link></td><td rowspan="1" colspan="1"><ext-link xmlns:xlink="http://www.w3.org/1999/xlink" ext-link-type="gen" xlink:href="HG972989" xlink:type="simple">HG972989</ext-link></td></tr><tr><td rowspan="2" colspan="1">
                  <italic><tp:taxon-name><tp:taxon-name-part taxon-name-part-type="genus" reg="Coccomyxa">Coccomyxa</tp:taxon-name-part> <tp:taxon-name-part taxon-name-part-type="species" reg="solorinae">solorinae</tp:taxon-name-part></tp:taxon-name></italic>
                </td><td rowspan="1" colspan="1">SAG 216-12</td><td rowspan="1" colspan="1"><ext-link xmlns:xlink="http://www.w3.org/1999/xlink" ext-link-type="gen" xlink:href="HG972987" xlink:type="simple">HG972987</ext-link></td><td rowspan="1" colspan="1"><ext-link xmlns:xlink="http://www.w3.org/1999/xlink" ext-link-type="gen" xlink:href="HG972987" xlink:type="simple">HG972987</ext-link></td></tr><tr><td rowspan="1" colspan="1">SAG 216-6</td><td rowspan="1" colspan="1"><ext-link xmlns:xlink="http://www.w3.org/1999/xlink" ext-link-type="gen" xlink:href="HG972988" xlink:type="simple">HG972988</ext-link></td><td rowspan="1" colspan="1"><ext-link xmlns:xlink="http://www.w3.org/1999/xlink" ext-link-type="gen" xlink:href="HG972988" xlink:type="simple">HG972988</ext-link></td></tr><tr><td rowspan="3" colspan="1">
                  <italic><tp:taxon-name><tp:taxon-name-part taxon-name-part-type="genus" reg="Coccomyxa">Coccomyxa</tp:taxon-name-part> <tp:taxon-name-part taxon-name-part-type="species" reg="subellipsoidea">subellipsoidea</tp:taxon-name-part></tp:taxon-name></italic>
                </td><td rowspan="1" colspan="1">SAG 216-7</td><td rowspan="1" colspan="1"><ext-link xmlns:xlink="http://www.w3.org/1999/xlink" ext-link-type="gen" xlink:href="HG972976" xlink:type="simple">HG972976</ext-link></td><td rowspan="1" colspan="1"><ext-link xmlns:xlink="http://www.w3.org/1999/xlink" ext-link-type="gen" xlink:href="HG972976" xlink:type="simple">HG972976</ext-link></td></tr><tr><td rowspan="1" colspan="1">Wien C20</td><td rowspan="1" colspan="1"><ext-link xmlns:xlink="http://www.w3.org/1999/xlink" ext-link-type="gen" xlink:href="HG972975" xlink:type="simple">HG972975</ext-link></td><td rowspan="1" colspan="1"><ext-link xmlns:xlink="http://www.w3.org/1999/xlink" ext-link-type="gen" xlink:href="HG972975" xlink:type="simple">HG972975</ext-link></td></tr><tr><td rowspan="1" colspan="1">CAUP H5105</td><td rowspan="1" colspan="1"><ext-link xmlns:xlink="http://www.w3.org/1999/xlink" ext-link-type="gen" xlink:href="HG972974" xlink:type="simple">HG972974</ext-link></td><td rowspan="1" colspan="1"/></tr><tr><td rowspan="1" colspan="1">
                  <italic><tp:taxon-name><tp:taxon-name-part taxon-name-part-type="genus" reg="Coccomyxa">Coccomyxa</tp:taxon-name-part> <tp:taxon-name-part taxon-name-part-type="species" reg="vinatzeri">vinatzeri</tp:taxon-name-part></tp:taxon-name></italic>
                </td><td rowspan="1" colspan="1">ASIB V16</td><td rowspan="1" colspan="1"><ext-link xmlns:xlink="http://www.w3.org/1999/xlink" ext-link-type="gen" xlink:href="HG972994" xlink:type="simple">HG972994</ext-link></td><td rowspan="1" colspan="1"><ext-link xmlns:xlink="http://www.w3.org/1999/xlink" ext-link-type="gen" xlink:href="HG972994" xlink:type="simple">HG972994</ext-link></td></tr><tr><td rowspan="2" colspan="1">
                  <italic><tp:taxon-name><tp:taxon-name-part taxon-name-part-type="genus" reg="Coccomyxa">Coccomyxa</tp:taxon-name-part> <tp:taxon-name-part taxon-name-part-type="species" reg="viridis">viridis</tp:taxon-name-part></tp:taxon-name></italic>
                </td><td rowspan="1" colspan="1">SAG 216-14</td><td rowspan="1" colspan="1"><ext-link xmlns:xlink="http://www.w3.org/1999/xlink" ext-link-type="gen" xlink:href="HG973002" xlink:type="simple">HG973002</ext-link></td><td rowspan="1" colspan="1"><ext-link xmlns:xlink="http://www.w3.org/1999/xlink" ext-link-type="gen" xlink:href="HG973002" xlink:type="simple">HG973002</ext-link></td></tr><tr><td rowspan="1" colspan="1">SAG 216-4</td><td rowspan="1" colspan="1"><ext-link xmlns:xlink="http://www.w3.org/1999/xlink" ext-link-type="gen" xlink:href="HG973001" xlink:type="simple">HG973001</ext-link></td><td rowspan="1" colspan="1"><ext-link xmlns:xlink="http://www.w3.org/1999/xlink" ext-link-type="gen" xlink:href="HG973001" xlink:type="simple">HG973001</ext-link></td></tr><tr><td rowspan="1" colspan="1">
                  <italic><tp:taxon-name><tp:taxon-name-part taxon-name-part-type="genus" reg="Elliptochloris">Elliptochloris</tp:taxon-name-part> <tp:taxon-name-part taxon-name-part-type="species" reg="bilobata">bilobata</tp:taxon-name-part></tp:taxon-name></italic>
                </td><td rowspan="1" colspan="1">SAG 245.80</td><td rowspan="1" colspan="1"><ext-link xmlns:xlink="http://www.w3.org/1999/xlink" ext-link-type="gen" xlink:href="HG972969" xlink:type="simple">HG972969</ext-link></td><td rowspan="1" colspan="1"><ext-link xmlns:xlink="http://www.w3.org/1999/xlink" ext-link-type="gen" xlink:href="HG972969" xlink:type="simple">HG972969</ext-link></td></tr><tr><td rowspan="1" colspan="1">
                  <italic><tp:taxon-name><tp:taxon-name-part taxon-name-part-type="genus" reg="Hemichloris">Hemichloris</tp:taxon-name-part> <tp:taxon-name-part taxon-name-part-type="species" reg="antarctica">antarctica</tp:taxon-name-part></tp:taxon-name></italic>
                </td><td rowspan="1" colspan="1">SAG 62.90</td><td rowspan="1" colspan="1"><ext-link xmlns:xlink="http://www.w3.org/1999/xlink" ext-link-type="gen" xlink:href="HG972970" xlink:type="simple">HG972970</ext-link></td><td rowspan="1" colspan="1"><ext-link xmlns:xlink="http://www.w3.org/1999/xlink" ext-link-type="gen" xlink:href="HG972970" xlink:type="simple">HG972970</ext-link></td></tr></tbody></table><table-wrap-foot><p>Note: * Clades referred to <xref ref-type="bibr" rid="B11">Malavasi et al. (2016)</xref>; The information about the new species <italic><tp:taxon-name><tp:taxon-name-part taxon-name-part-type="genus" reg="Coccomyxa">Coccomyxa</tp:taxon-name-part> <tp:taxon-name-part taxon-name-part-type="species" reg="antarctica">antarctica</tp:taxon-name-part></tp:taxon-name></italic> is marked in bold.</p></table-wrap-foot></table-wrap></tp:treatment-sec><ref-list><ref id="B11"><mixed-citation xmlns:xlink="http://www.w3.org/1999/xlink" xlink:type="simple">
          <person-group><name name-style="western"><surname>Malavasi</surname><given-names>V</given-names></name><name name-style="western"><surname>Škaloud</surname><given-names>P</given-names></name><name name-style="western"><surname>Rindi</surname><given-names>F</given-names></name><name name-style="western"><surname>Tempesta</surname><given-names>S</given-names></name><name name-style="western"><surname>Paoletti</surname><given-names>M</given-names></name><name name-style="western"><surname>Pasqualetti</surname><given-names>M</given-names></name></person-group> (<year>2016</year>) DNA-based taxonomy in ecologically versatile microalgae: A re-evaluation of the species concept within the coccoid green algal genus <italic><tp:taxon-name><tp:taxon-name-part taxon-name-part-type="genus">Coccomyxa</tp:taxon-name-part></tp:taxon-name></italic> (<tp:taxon-name><tp:taxon-name-part taxon-name-part-type="class">Trebouxiophyceae</tp:taxon-name-part></tp:taxon-name>, <tp:taxon-name><tp:taxon-name-part taxon-name-part-type="phylum">Chlorophyta</tp:taxon-name-part></tp:taxon-name>). PLoS One 11(3): e0151137. <ext-link xlink:type="simple" ext-link-type="doi" xlink:href="10.1371/journal.pone.0151137">https://doi.org/10.1371/journal.pone.0151137</ext-link></mixed-citation></ref></ref-list></tp:taxon-treatment>
